# Supplementary material for: Mechanism of Modified Danggui Sini Decoction for Knee Osteoarthritis Based on Network Pharmacology and Molecular Docking
Source: Evid Based Complement Alternat Med. 2021 Feb 12;2021:6680637. doi: 10.1155/2021/6680637 (PMC7895562; doi:10.1155/2021/6680637)
Supplement: Supplementary Materials — Supplementary Table 1: all chemical components of Modified Danggui Sini Decoction. Supplementary Table 2: the results of GO function enrichment analysis. Supplementary Table 3: the results of KEGG enrichment analysis. [file 6680637.f1.zip]

Archive with 3 entries (3 files):
- 6680637.f1/Supplementary Table 1 All chemical components of Modified Danggui Sini Decoction.pdf
- 6680637.f1/Supplementary Table 2 the results of GO function enrichment analysis.doc
- 6680637.f1/Supplementary Table 3 the results of KEGG enrichment analysis.doc
